# Supplementary material for: An Innovative Bioengineering Approach to Investigate the Response of Melanin-Rich Cells to Intense Pulsed Light (IPL)
Source: Cells. 2026 May 8;15(10):859. doi: 10.3390/cells15100859 (PMC13204098; doi:10.3390/cells15100859)
Supplement: Supplementary file 1 [file cells-15-00859-s001.zip]

Archive with 1 entries (1 files):
- cells-4243890-supplementary.pdf
